# Supplementary material for: SVEngine: an efficient and versatile simulator of genome structural variations with features of cancer clonal evolution
Source: Gigascience. 2018 Jul 5;7(7):giy081. doi: 10.1093/gigascience/giy081 (PMC6057526; doi:10.1093/gigascience/giy081)
Supplement: Supplemental Tables [file giy081_supplemental_tables.zip › vs07_svengine_supp_tables.xlsx]

## Sheet: Table_S1
coverage

## Sheet: Table_S2
SVEngine
